# Supplementary material for: Living cell imaging and Rac1-GTP levels of CXCL12-treated migrating neural progenitor cells in stripe assay
Source: Data Brief. 2015 Oct 28;5:712–6. doi: 10.1016/j.dib.2015.09.048 (PMC4659780; doi:10.1016/j.dib.2015.09.048)
Supplement: Supplementary file 4 — Supplementary material [file mmc1.zip]

Archive with 9 entries (9 files):
- coi_disclosure-Jialin C.Zheng.pdf
- coi_disclosure-Lisha Qiu.pdf
- coi_disclosure-Min Zhang.pdf
- coi_disclosure-Qiang Chen.pdf
- coi_disclosure-Siqiang Lai.pdf
- coi_disclosure-Yunlong Huang.pdf
- coi_disclosure-Aihong Song.pdf
- coi_disclosure-Bing Zhu.pdf
- coi_disclosure-Dongsheng Xu.pdf
